# Supplementary material for: The Impact of Tree Diversity on Different Aspects of Insect Herbivory along a Global Temperature Gradient - A Meta-Analysis
Source: PLoS One. 2016 Nov 11;11(11):e0165815. doi: 10.1371/journal.pone.0165815 (PMC5105991; doi:10.1371/journal.pone.0165815)
Supplement: S1 File — Including a list of publications and researchers that provided the data for this meta-analysis. (XLSX) [file pone.0165815.s002.xlsx]

## Sheet: Coding_Table_Second_Search
CASE_ID	STUDY_ID	AUTHORS	FOREST_NAME	TREE_DIV_METRIC	HERBIVORY_MEASURED_ON	HERBIVORY_QUANTIFICATION	HERBIVORY_QUANTIFICATION_FOCAL_PLOT	EXACT_MEASUREMENTS	ARE_HERBIVORE_SPECIES_AGGREGATED	HERBIVORE_GUILD	HERBIVORE_SPECIES	FOCAL_TREE_SPECIES	r	n	MIN_RICH	MAX_RICH	GPS_DEZ_X	GPS_DEZ_Y	NATURAL_OR_PLANTATIONS	IS_OUTBREAK	IS_HERBIVORE_SPECIALIST	SOURCE	COMMENTS
1	2	Chung et al 2002	Kabili-Sepilok forest reserve	mono-mix	traps	richness	plot	insects collected after insectizide spraying	yes	Coleoptera	NA	NA	0.617548	20	1	NA	117.75	5.75	plantation	no	no	Figure 1	NA
2	2	Chung et al 2002	Kabili-Sepilok forest reserve	mono-mix	traps	richness	plot	insects collected after insectizide spraying	yes	Lepidoptera	NA	NA	0.16978	20	1	NA	117.75	5.75	plantation	no	no	Figure 1	NA
3	2	Chung et al 2002	Kabili-Sepilok forest reserve	mono-mix	traps	richness	plot	insects collected after insectizide spraying	yes	Orthoptera	NA	NA	0.199366	20	1	NA	117.75	5.75	plantation	no	no	Figure 1	NA
4	2	Chung et al 2002	Kabili-Sepilok forest reserve	mono-mix	traps	abundance	plot	insects collected after insectizide spraying	yes	Coleoptera	NA	NA	0.666831	20	1	NA	117.75	5.75	plantation	no	no	Figure 2	NA
5	2	Chung et al 2002	Kabili-Sepilok forest reserve	mono-mix	traps	abundance	plot	insects collected after insectizide spraying	yes	Lepidoptera	NA	NA	-0.177974	20	1	NA	117.75	5.75	plantation	no	no	Figure 2	NA
6	2	Chung et al 2002	Kabili-Sepilok forest reserve	mono-mix	traps	abundance	plot	insects collected after insectizide spraying	yes	Orthoptera	NA	NA	0.0799685	20	1	NA	117.75	5.75	plantation	no	no	Figure 2	NA
7	2	Chung et al 2002	Kabili-Sepilok forest reserve	mono-mix	trees	damage	plot	mean percentage leaf eaten	yes	NA	NA	NA	0.195175	20	1	NA	117.75	5.75	plantation	no	no	Figure 3	NA
8	7	Campos-Navarrete et al 2015	Uxmal Experimental Site	mono-mix	saplings	abundance	focal	mean abundance of leaf chewing herbivores	yes	Insects	NA	Swietenia macrophylla	0.297945	59	1	NA	-89.7538	20.4115	plantation	no	no	Figure 1	NA
9	7	Campos-Navarrete et al 2015	Uxmal Experimental Site	mono-mix	saplings	abundance	focal	mean abundance of sap feeding herbivores	yes	Insects	NA	Swietenia macrophylla	0.180869	59	1	NA	-89.7538	20.4115	plantation	no	no	Figure 1	NA
10	7	Campos-Navarrete et al 2015	Uxmal Experimental Site	mono-mix	saplings	abundance	focal	mean abundance of stem boring herbivores	no	Lepidoptera	Hypsipyla grandella	Swietenia macrophylla	-0.099974	59	1	NA	-89.7538	20.4115	plantation	no	yes	Figure 1	NA
11	7	Campos-Navarrete et al 2015	Uxmal Experimental Site	mono-mix	saplings	abundance	focal	mean abundance of leaf mining herbivores	no	Lepidoptera	Phyllocnistis meliacella	Swietenia macrophylla	0.0503099	59	1	NA	-89.7538	20.4115	plantation	no	yes	Figure 1	NA
12	8	Barton et al 2013	Around the towns of Bendigo, Charlton,St Arnaud, and Heathcote	shannon	trees	richness	focal	mean species richness per 5 trees	yes	Lepidoptera	NA	Eucalyptus microcarpa	-0.515866	15	1	4	144.25	-36.6673	plantation	no	no	Table 1	NA
13	8	Barton et al 2013	Around the towns of Bendigo, Charlton,St Arnaud, and Heathcote	shannon	trees	richness	focal	mean species richness per 5 trees	yes	Psyllidae	NA	Eucalyptus microcarpa	-0.759873	15	1	4	144.25	-36.6673	plantation	no	no	Table 1	NA
14	9	Schaerer 2000	Cascade Head and Andrews Forest	shannon	trees	damage	focal	average defoliation	yes	NA	NA	Alnus rubra	-0.0548326	6	1	2	-122.15	44.25	plantation	no	no	Table 6	NA
15	9	Schaerer 2000	Cascade Head and Andrews Forest	shannon	trees	damage	focal	average defoliation	yes	NA	NA	Pseudotsuga menziesii	-0.487713	6	1	2	-122.15	44.25	plantation	no	no	Table 7	NA
16	11	Plath et al 2012	Sardinilla	shannon	trees	incidence_rate	focal	number of tree individuals infested	no	Coleoptera	Walterianella inscripta	Tabebuia rosea	0	10	1	3	-79.6333	9.32494	plantation	no	yes	Text Results p. 477–487	just gave that p>0.05
17	11	Plath et al 2012	Sardinilla	shannon	trees	incidence_rate	focal	number of tree individuals infested	no	Lepidoptera	Eulepte gastralis	Tabebuia rosea	0	10	1	3	-79.6333	9.32494	plantation	no	yes	Text Results p. 477–487	just gave that p>0.05
18	11	Plath et al 2012	Sardinilla	shannon	trees	abundance	focal	herbivore density per leaf	no	Coleoptera	Walterianella inscripta	Tabebuia rosea	-0.627329	10	1	3	-79.6333	9.32494	plantation	no	yes	Figure 2	NA
19	11	Plath et al 2012	Sardinilla	shannon	trees	abundance	focal	herbivore density per leaf	no	Lepidoptera	Eulepte gastralis	Tabebuia rosea	0.687349	10	1	3	-79.6333	9.32494	plantation	no	yes	Figure 2	NA
20	11	Plath et al 2012	Sardinilla	shannon	trees	damage	focal	herbivore damage of mature leaves	yes	NA	NA	Tabebuia rosea	0.55992	10	1	3	-79.6333	9.32494	plantation	no	yes	Figure 3	NA
21	12	White & Whitham 2000	Weber River	shannon	trees	abundance	focal	density per shoot	no	Lepidoptera	Alsophila pometaria	Populus angustifolia	0.570985	16	1	2	-111.636	40.9366	natural	no	no	Figure 1	not really a forest, but trees growing under trees of the same or different species
22	12	White & Whitham 2000	Weber River	shannon	trees	damage	focal	percentage defoliation	no	Lepidoptera	Alsophila pometaria	Populus angustifolia	0.584735	16	1	2	-111.636	40.9366	natural	no	no	Figure 1	not really a forest, but trees growing under trees of the same or different species
23	13	Dall'Oglio et al 2013	Vale do Rio Doce	mono-mix	traps	abundance	plot	number of individuals of primary pests	yes	Lepidoptera	NA	Eucalytus spec	-0.765654	4	1	NA	-45.4167	-19.3333	plantation	no	no	Table 1	NA
24	13	Dall'Oglio et al 2013	Vale do Rio Doce	mono-mix	traps	abundance	plot	number of individuals of secondary pests	yes	Lepidoptera	NA	Eucalytus spec	-0.958957	4	1	NA	-45.4167	-19.3333	plantation	no	no	Table 1	NA
25	13	Dall'Oglio et al 2013	Vale do Rio Doce	mono-mix	traps	richness	plot	species richness of primary pests	yes	Lepidoptera	NA	Eucalytus spec	-0.980581	4	1	NA	-45.4167	-19.3333	plantation	no	no	Table 1	NA
26	13	Dall'Oglio et al 2013	Vale do Rio Doce	mono-mix	traps	richness	plot	species richness of secondary pests	yes	Lepidoptera	NA	Eucalytus spec	-0.688247	4	1	NA	-45.4167	-19.3333	plantation	no	no	Table 1	NA
27	17	Giffard et al 2012	Landes de Gascogne forest	mono-mix	seedlings	damage	focal	leaf area removed	yes	NA	NA	Betula pendula	-0.423466	14	1	NA	-0.766668	44.7333	plantation	no	no	Figure 1	NA
28	17	Giffard et al 2012	Landes de Gascogne forest	mono-mix	seedlings	damage	focal	leaf area removed	yes	NA	NA	Quercus robur	0.0228256	14	1	NA	-0.766668	44.7333	plantation	no	no	Figure 1	NA
29	17	Giffard et al 2012	Landes de Gascogne forest	mono-mix	seedlings	damage	focal	leaf area removed	yes	NA	NA	Quercus ilex	0.632742	14	1	NA	-0.766668	44.7333	plantation	no	no	Figure 1	NA
30	19	Choi 2015	Mount Hallasan	richness	traps	abundance	plot	moth abundance	yes	Lepidoptera	NA	NA	0.879398	6	9	17	126.619	33.3158	natural	no	no	Table 1	NA
31	19	Choi 2015	Mount Hallasan	richness	traps	richness	plot	moth species richness	yes	Lepidoptera	NA	NA	0.520274	6	9	17	126.619	33.3158	natural	no	no	Table 1	NA
32	19	Choi 2015	Mount Jirisan	richness	traps	abundance	plot	moth abundance	yes	Lepidoptera	NA	NA	0.457252	6	10	15	127.478	35.2768	natural	no	no	Table 1	NA
33	19	Choi 2015	Mount Jirisan	richness	traps	richness	plot	moth species richness	yes	Lepidoptera	NA	NA	0.861585	6	10	15	127.478	35.2768	natural	no	no	Table 1	NA
34	19	Choi 2015	Mount Seungdalsan	richness	traps	abundance	plot	moth abundance	yes	Lepidoptera	NA	NA	0.424439	6	4	14	126.406	34.9022	natural	no	no	Table 1	NA
35	19	Choi 2015	Mount Seungdalsan	richness	traps	richness	plot	moth species richness	yes	Lepidoptera	NA	NA	0.455345	6	4	14	126.406	34.9022	natural	no	no	Table 1	NA
36	24	Leal et al 2015	Rio Pandeiros Environmental Protection Area	richness	trees	abundance	plot	abundance of sap-sucking insects	yes	NA	sap-sucking insects	NA	0	30	NA	NA	-44.3645	-15.4815	natural	no	no	Text Results	NA
37	24	Leal et al 2015	Rio Pandeiros Environmental Protection Area	richness	trees	abundance	plot	abundance of chewing insects	yes	NA	chewing insects	NA	0	30	NA	NA	-44.3645	-15.4815	natural	no	no	Text Results	NA
38	24	Leal et al 2015	Rio Pandeiros Environmental Protection Area	richness	trees	richness	plot	richness of sap-sucking insects	yes	NA	sap-sucking insects	NA	0	30	NA	NA	-44.3645	-15.4815	natural	no	no	Text Results	NA
39	24	Leal et al 2015	Rio Pandeiros Environmental Protection Area	richness	trees	richness	plot	richness of chewing insects	yes	NA	chewing insects	NA	0	30	NA	NA	-44.3645	-15.4815	natural	no	no	Text Results	NA
40	25	Chavarro-Rodriguez et al 2013	Rancho San José	shannon	trees	damage	focal	percent of damage in trees	yes	NA	NA	Cedrela odorata	-0.930199	4	1	NA	-96.3756	19.5999	plantation	no	no	Figure 1 and text MM	NA
41	28	Kersch-Becker et al 2013	Sao Francisco de Paula National Forest	mono-mix	saplings	abundance	focal	number of herbivores per plant	yes	NA	NA	Inga vera	-0.418782	6	1	NA	-50.4001	-29.4168	plantation	no	no	Figure 1	NA
42	28	Kersch-Becker et al 2013	Sao Francisco de Paula National Forest	mono-mix	saplings	abundance	focal	number of herbivores per plant	yes	NA	NA	Inga vera	-0.523266	9	1	NA	-50.4001	-29.4168	plantation	no	no	Figure 1	NA
43	28	Kersch-Becker et al 2013	Sao Francisco de Paula National Forest	mono-mix	saplings	damage	focal	herbivory rate per plant per day	yes	NA	NA	Inga vera	-0.276001	6	1	NA	-50.4001	-29.4168	plantation	no	no	Figure 2	NA
44	28	Kersch-Becker et al 2013	Sao Francisco de Paula National Forest	mono-mix	saplings	damage	focal	herbivory rate per plant per day	yes	NA	NA	Inga vera	-0.434401	9	1	NA	-50.4001	-29.4168	plantation	no	no	Figure 2	NA
45	30	Summerville & Christ 2004	Western Allegheny Plateau	simpson	traps	richness	plot	moth species richness total	yes	Lepidoptera	NA	NA	0.291548	9	NA	NA	-82.615	39.59	natural	no	no	Table 3	NA
46	30	Summerville & Christ 2004	Western Allegheny Plateau	simpson	traps	abundance	plot	moth abundance	yes	Lepidoptera	NA	NA	0.484768	9	NA	NA	-82.615	39.59	natural	no	no	Table 3	NA
47	30	Summerville & Christ 2004	North Central Tillplain	simpson	traps	richness	plot	moth species richness total	yes	Lepidoptera	NA	NA	0.725259	12	NA	NA	-84.71	39.5133	natural	no	no	Table 4	NA
48	30	Summerville & Christ 2004	North Central Tillplain	simpson	traps	abundance	plot	moth abundance	yes	Lepidoptera	NA	NA	0.660303	12	NA	NA	-84.71	39.5133	natural	no	no	Table 4	NA
49	32	Haase et al 2015	BIOTREE	shannon	trees	damage	plot	damage per number of leaves or branches	yes	NA	NA	NA	-0.10159	15	1	4	10.2167	50.7833	plantation	no	no	Figure 1	NA
50	32	Haase et al 2015	ORPHEE	shannon	trees	damage	plot	damage per number of leaves or branches	yes	NA	NA	NA	0.160429	29	1	5	-0.766667	44.6667	plantation	no	no	Figure 1	NA
51	32	Haase et al 2015	Satakunta Area 1, 2,3	shannon	trees	damage	plot	damage per number of leaves or branches	yes	NA	NA	NA	0.515439	17	1	5	21.7	61.6667	plantation	no	no	Figure 1	NA
52	37	Axmacher et al 2004	Mt Kilimanjaro	richness	traps	richness	plot	species per plot	yes	Lepidoptera	NA	NA	-0.637046	9	3	7	37.2347	-3.14731	natural	no	no	Appendix 1	NA
53	37	Axmacher et al 2004	Mt Kilimanjaro	richness	traps	abundance	plot	individuals per plot	yes	Lepidoptera	NA	NA	-0.852814	9	3	7	37.2347	-3.14731	natural	no	no	Appendix 1	NA
54	38	Basset 1999	Mt Kaindi	richness	trees	abundance	focal	mean number of individuals	yes	NA	NA	Castanopsis acuminatissima	-0.258303	5	7	13	146.733	-7.23333	natural	no	no	Table 1 and 2	NA
55	38	Basset 1999	Mt Kaindi	richness	trees	abundance	focal	mean number of individuals	yes	Coleoptera	NA	Castanopsis acuminatissima	0.111803	5	7	13	146.733	-7.23333	natural	no	yes	Table 1 and 2	NA
56	41	Cunningham et al 2005	South Western Australia	mono-mix	traps	richness	plot	estimated species richness	yes	Lepidoptera	NA	Eucalyptus globulus	0.956172	8	1	NA	117.835	-34.8727	plantation	no	no	Figure 3	NA
57	42	Alalouni et al 2015	Kreinitz	shannon	trees	incidence_rate	focal	percentage of damaged leaves per upper branch	yes	NA	NA	Quercus petraea	-0.0624645	26	1	6	13.3314	51.3562	plantation	no	no	Figure 1	NA
58	45	Schuldt et al 2015	BEF China	richness	trees	damage	plot	mean leaf damage	yes	NA	NA	NA	0.183892	296	1	6	118.187	29.1383	plantation	no	no	Table 1	NA
59	49	Essens et al 2014	Mexican Calakmul Biosphere Reserve	richness	trees	richness	plot	species richness per plot	yes	Lepidoptera	NA	NA	-0.115275	9	3	38	-89.5498	18.617	natural	no	no	Figure 2	NA
60	51	Bereczki et al 2014	Mátra Mountains	richness	trees	abundance	focal	caterpillar abundance per 100 leaves	yes	Lepidoptera	NA	Quercus petraea	0.0486945	40	NA	NA	20.0224	47.8941	natural	no	no	Table 1 and 2	NA
61	51	Bereczki et al 2014	Mátra Mountains	richness	trees	damage	focal	leaf damage per 100 leaves	yes	Lepidoptera	NA	Quercus petraea	-0.290669	40	NA	NA	20.0224	47.8941	natural	no	no	Table 1 and 2	NA
62	53	Gobin 2014	FORBIO	shannon	trees	abundance	plot	individuals per plot	yes	NA	NA	NA	0.198109	44	1	4	3.11669	51.15	plantation	no	no	Figure 19	NA
63	54	Chase et al 2014	North Mississippi	mono-mix	traps	abundance	plot	mean sirex captured	no	Hymenoptera	Sirex nigricornis	Pinus	-0.688361	8	1	NA	-88.9305	33.3755	plantation	no	yes	Figure 2	NA
64	54	Chase et al 2014	Central Mississippi	mono-mix	traps	abundance	plot	mean sirex captured	no	Hymenoptera	Sirex nigricornis	Pinus	-0.524763	8	1	NA	-88.9305	33.3755	plantation	no	yes	Figure 2	NA
65	56	Fernandes et al 2004	Lagoa Santa - xeric	richness	trees	richness	plot	number of mining species	yes	gall-inducing insects	NA	NA	0.268226	6	13	580	-43.7001	-19.5002	natural	no	no	Figure 1 and 2	NA
66	56	Fernandes et al 2004	Lagoa Santa - mesic	richness	trees	richness	plot	number of mining species	yes	gall-inducing insects	NA	NA	0.507614	7	190	676	-43.7001	-19.5002	natural	no	no	Figure 1 and 2	NA
67	57	Peter et al 2014	Oribi Gorge Nature Reserve	shannon	trees	abundance	plot	herbivore abundance per tree	yes	NA	NA	NA	0.86271	10	NA	NA	30.2333	-30.7	natural	no	no	Figure 3	NA
68	57	Peter et al 2014	Oribi Gorge Nature Reserve	shannon	trees	abundance	plot	number of herbivore species per tree	yes	NA	NA	NA	-0.466571	10	NA	NA	30.2333	-30.7	natural	no	no	Figure 3	NA
69	60	Campos‐Navarrete et al 2015	INIFAP site near Muna	shannon	saplings	richness	focal	rarefied richness per plant	yes	NA	NA	Swietenia macrophylla	0.225091	59	1	4	-89.7537	20.4122	plantation	no	no	Figure 1 and Figure 3	NA
70	60	Campos‐Navarrete et al 2015	INIFAP site near Muna	shannon	saplings	abundance	focal	mean abundance per plant	yes	NA	NA	Swietenia macrophylla	-0.0994978	59	1	4	-89.7537	20.4122	plantation	no	no	Figure 1 and Figure 3	NA
71	61	Abdala-Roberts et al 2016	INIFAP site near Muna	shannon	saplings	abundance	focal	number of leaf mines per plant	no	Lepidoptera	Phyllocnistis meliacella	Swietenia macrophylla	0.145512	35	1	4	-89.7537	20.4122	plantation	no	yes	Figure 2	NA
72	63	Morath 2013	Satakunta Area 1	shannon	trees	damage	focal	% leaf area chewing damage	yes	NA	NA	Betula pendula	0.581019	18	1	5	21.9789	61.7156	plantation	no	no	Figure 3.1	NA
73	63	Morath 2013	Satakunta Area 1	shannon	trees	damage	focal	% leaf area skeletonized	yes	NA	NA	Betula pendula	0.521394	18	1	5	21.9789	61.7156	plantation	no	no	Figure 3.2	NA
74	63	Morath 2013	Satakunta Area 2	shannon	trees	damage	focal	% leaf area skeletonized	yes	NA	NA	Betula pendula	0.388519	18	1	5	22.1773	61.6512	plantation	no	no	Figure 3.2	NA
75	63	Morath 2013	Satakunta Area 3	shannon	trees	damage	focal	% leaf area skeletonized	yes	NA	NA	Betula pendula	0.541838	18	1	5	21.7	61.6791	plantation	no	no	Figure 3.2	NA
76	63	Morath 2013	Satakunta Area 1	shannon	trees	incidence_rate	focal	% of leaves with galls	yes	Trombidiformes	NA	Betula pendula	-0.0620417	18	1	5	21.9789	61.7156	plantation	no	yes	Figure 3.4	NA
77	63	Morath 2013	Satakunta Area 2	shannon	trees	incidence_rate	focal	% of leaves with galls	yes	Trombidiformes	NA	Betula pendula	-0.568125	18	1	5	22.1773	61.6512	plantation	no	yes	Figure 3.4	NA
78	63	Morath 2013	Satakunta Area 3	shannon	trees	incidence_rate	focal	% of leaves with galls	yes	Trombidiformes	NA	Betula pendula	-0.350016	18	1	5	21.7	61.6791	plantation	no	yes	Figure 3.4	NA
79	63	Morath 2013	Satakunta Area 1	shannon	trees	incidence_rate	focal	% of leaves rolled	yes	NA	NA	Betula pendula	-0.00784076	18	1	5	21.9789	61.7156	plantation	no	no	Figure 3.5	NA
80	63	Morath 2013	Satakunta Area 1	shannon	trees	incidence_rate	focal	% leaves with Euceraphis betulae	no	Hemiptera	Euceraphis betulae	Betula pendula	-0.593252	18	1	5	21.9789	61.7156	plantation	no	yes	Figure 3.7	NA
81	63	Morath 2013	Satakunta Area 2	shannon	trees	incidence_rate	focal	% leaves with Euceraphis betulae	no	Hemiptera	Euceraphis betulae	Betula pendula	-0.0198314	18	1	5	22.1773	61.6512	plantation	no	yes	Figure 3.7	NA
82	63	Morath 2013	Satakunta Area 3	shannon	trees	incidence_rate	focal	% leaves with Euceraphis betulae	no	Hemiptera	Euceraphis betulae	Betula pendula	-0.144919	18	1	5	21.7	61.6791	plantation	no	yes	Figure 3.7	NA
83	63	Morath 2013	Satakunta Area 1, 2,3	shannon	trees	damage	focal	index of total herbivore damage	yes	NA	NA	Betula pendula	0.0904278	18	1	5	21.7	61.6667	plantation	no	no	Figure 3.8	NA
84	64	Vehviläinen et al 2006	Äthäri and Jokioinen	shannon	trees	incidence_rate	focal	percentage of leaves with defoliators present	yes	NA	NA	Betula pendula	-0.423832	13	1	2	23.9233	61.8305	plantation	no	no	Figure 1	NA
85	64	Vehviläinen et al 2006	Äthäri	shannon	trees	incidence_rate	focal	percentage of leaves with aphids present	yes	Hemiptera	NA	Betula pendula	-0.77205	9	1	2	24.0694	62.5502	plantation	no	yes	Figure 2	NA
86	64	Vehviläinen et al 2006	Jokioinen	shannon	trees	incidence_rate	focal	percentage of leaves with aphids present	yes	Hemiptera	NA	Betula pendula	0.605171	4	1	2	23.4858	60.8038	plantation	no	yes	Figure 2	NA
87	64	Vehviläinen et al 2006	Äthäri and Jokioinen	shannon	trees	incidence_rate	focal	percentage of leaves with Acalitus present	no	Prostigmata	Acalitus rudis	Betula pendula	-0.689431	13	1	2	23.9233	61.8305	plantation	no	yes	Figure 3	NA
88	64	Vehviläinen et al 2006	Äthäri and Jokioinen	shannon	trees	incidence_rate	focal	percentage of leaves with rollers present	yes	NA	NA	Betula pendula	-0.498563	13	1	2	23.9233	61.8305	plantation	no	no	Figure 3	NA
89	64	Vehviläinen et al 2006	Äthäri and Jokioinen	shannon	trees	incidence_rate	focal	percentage of leaves damaged	yes	NA	NA	Betula pendula	0.200581	13	1	2	23.9233	61.8305	plantation	no	no	Figure 5	NA
90	64	Vehviläinen et al 2006	Swedish Experiment	shannon	trees	incidence_rate	focal	percentage of leaves damaged	yes	NA	NA	Betula pendula	-0.179819	12	1	2	12.3593	57.9261	plantation	no	no	Figure 6	NA
91	65	Plath et al 2011	Sardinilla	shannon	trees	damage	focal	Leaf damage %	yes	NA	NA	Anacardium excelsum	-0.277737	10	1	2	-79.6333	9.32494	plantation	no	yes	Figure 3	NA
92	69	Conner et al 2014	Utah's Great Basin Experimental Range	shannon	trees	incidence_rate	focal	survival / death due to herbivore	no	Coleoptera	Dendroctonus rufipennis	Picea engelmannii	-0.0671664	185	NA	NA	-111.483	39.3167	natural	yes	no	Table 2	NA
93	70	Botzat et al 2013	KwaZulu-Natal Forest	shannon	trees	abundance	plot	relative herbivore abundance	yes	NA	NA	NA	0.0354099	24	NA	NA	30.5833	-30.2667	natural	no	no	Figure 2	NA
94	70	Botzat et al 2013	KwaZulu-Natal Forest	shannon	seedlings	incidence_rate	plot	proportion of seedling herbivory	yes	NA	NA	NA	-0.401163	24	NA	NA	30.5833	-30.2667	natural	no	no	Figure 2	NA
95	70	Botzat et al 2013	KwaZulu-Natal Forest	shannon	saplings	incidence_rate	plot	proportion of sapling herbivory	yes	NA	NA	NA	0.337305	24	NA	NA	30.5833	-30.2667	natural	no	no	Figure 2	NA
96	71	Beck et al 2002	Serinsim gradient	richness	traps	richness	plot	collected species	yes	Lepidoptera	NA	NA	0.0505479	5	9	18	116.618	6.13835	natural	no	no	Table 2 and 4	NA
97	71	Beck et al 2002	Serinsim gradient	richness	traps	abundance	plot	individuals per plot	yes	Lepidoptera	NA	NA	0.247681	5	9	18	116.618	6.13835	natural	no	no	Table 2 and 4	NA
98	71	Beck et al 2002	Poring gradient	richness	traps	richness	plot	collected species	yes	Lepidoptera	NA	NA	0.472679	5	13	32	116.701	6.04432	natural	no	no	Table 2 and 4	NA
99	71	Beck et al 2002	Poring gradient	richness	traps	abundance	plot	individuals per plot	yes	Lepidoptera	NA	NA	0.419548	5	13	32	116.701	6.04432	natural	no	no	Table 2 and 4	NA
100	151	Schuldt et al 2010	GutianshanNationalNatureReserve	richness	trees	damage	plot	mean % leaf damage	yes	NA	NA	NA	0.470747	27	25	68	118.117	29.2333	natural	no	no	Figure 2	NA
101	73	Pontes Ribeiroa and Basset 2007	San Lorenzo Protected Area	richness	trees	abundance	plot	all galls	yes	NA	NA	NA	0.380648	5	43	70	-79.9851	9.28555	natural	no	yes	Table 1 and 4	NA
102	73	Pontes Ribeiroa and Basset 2007	San Lorenzo Protected Area	richness	trees	incidence_rate	plot	% of leaves with > 10% leaf damage	yes	NA	NA	NA	0.97679	5	43	70	-79.9851	9.28555	natural	no	yes	Table 1 and 4	NA
103	76	Hung et al 2011	Doan Hung forest	shannon	trees	incidence_rate	focal	percent of insect attacks	yes	NA	NA	Chukrasia tabularis	-0.56702	4	1	2	105.145	21.458	plantation	no	no	Figure 2	NA
104	76	Hung et al 2011	Doan Hung forest	shannon	trees	incidence_rate	focal	percent of insect attacks	yes	NA	NA	Canarium album	-0.024613	4	1	2	105.145	21.458	plantation	no	no	Figure 2	NA
105	76	Hung et al 2011	Doan Hung forest	shannon	trees	incidence_rate	focal	percent of insect attacks	yes	NA	NA	Michelia mediocris	-0.268736	4	1	2	105.145	21.458	plantation	no	no	Figure 2	NA
106	76	Hung et al 2011	Doan Hung forest	shannon	trees	incidence_rate	focal	percent of insect attacks	yes	NA	NA	Eucalyptus urophylla	-0.728734	4	1	2	105.145	21.458	plantation	no	no	Figure 2	NA
107	77	Opoku 2012	Tain Tributaries Block II Forest Reserve	shannon	trees	damage	focal	number of shoots attacked	no	Lepidoptera	Hypsipyla robusta	Khaya grandifoliola	-0.425643	8	1	4	-2.5	7.58333	plantation	no	no	Figure 4.3	NA
108	84	Moore et al 1991	Gisburn Forest	shannon	trees	abundance	focal	larvae per trap in 1987	yes	Lepidoptera	NA	Quercus petraea	0.17621	4	1	2	-2.3696	54.0125	plantation	no	no	Table 2	NA
109	84	Moore et al 1991	Gisburn Forest	shannon	trees	damage	focal	% insect damage per shoot 1985	yes	NA	NA	Quercus petraea	-0.0125933	3	1	2	-2.3696	54.0125	plantation	no	no	Table 3	NA
110	84	Moore et al 1991	Gisburn Forest	shannon	trees	abundance	focal	galls per shoot 1985	no	Hymenoptera	Neuroterus spec	Quercus petraea	-0.997406	3	1	2	-2.3696	54.0125	plantation	no	NA	Table 4	NA
111	85	Arnold and Fonseca 2011	Sao Francisco de Paula National Forest	mono-mix	trees	damage	plot	% leaf damage	yes	NA	NA	NA	0.308977	12	0	NA	-50.3864	-29.4229	plantation	no	no	Figure 1	NA
112	85	Arnold and Fonseca 2011	Sao Francisco de Paula National Forest	mono-mix	trees	incidence_rate	plot	% of leaves attackted by external chewers	yes	NA	NA	NA	-0.0103791	12	0	NA	-50.3864	-29.4229	plantation	no	no	Figure 4	NA
113	85	Arnold and Fonseca 2011	Sao Francisco de Paula National Forest	mono-mix	trees	incidence_rate	plot	% of leaves attackted by internal chewers	yes	NA	NA	NA	-0.201329	12	0	NA	-50.3864	-29.4229	plantation	no	no	Figure 4	NA
114	85	Arnold and Fonseca 2011	Sao Francisco de Paula National Forest	mono-mix	trees	incidence_rate	plot	% of leaves attackted by leaf miners	yes	NA	NA	NA	-0.321326	12	0	NA	-50.3864	-29.4229	plantation	no	no	Figure 4	NA
115	85	Arnold and Fonseca 2011	Sao Francisco de Paula National Forest	mono-mix	trees	incidence_rate	plot	% of leaves attackted by galling insects	yes	NA	NA	NA	0.201312	12	0	NA	-50.3864	-29.4229	plantation	no	no	Figure 4	NA
116	90	Neves et al 2014	Mata Seca State Park	richness	trees	richness	plot	Chewing richness	yes	NA	NA	NA	0	14	7	19	-43.9833	-14.8667	natural	no	no	Table 1 and Text	Correlations are not shown but mentioned that nonsignificant
117	90	Neves et al 2014	Mata Seca State Park	richness	trees	abundance	plot	Chewing abundance	yes	NA	NA	NA	0	14	7	19	-43.9833	-14.8667	natural	no	no	Table 1 and Text	Correlations are not shown but mentioned that nonsignificant
118	90	Neves et al 2014	Mata Seca State Park	richness	trees	incidence_rate	plot	Miners frequency (%)	yes	NA	NA	NA	0	14	7	19	-43.9833	-14.8667	natural	no	no	Table 1 and Text	Correlations are not shown but mentioned that nonsignificant
119	90	Neves et al 2014	Mata Seca State Park	richness	trees	abundance	plot	sap-sucking abundance	yes	NA	NA	NA	0	14	7	19	-43.9833	-14.8667	natural	no	no	Table 1 and Text	Correlations are not shown but mentioned that nonsignificant
120	90	Neves et al 2014	Mata Seca State Park	richness	trees	damage	plot	Leaf area damaged (%)	yes	NA	NA	NA	0	14	7	19	-43.9833	-14.8667	natural	no	no	Table 1 and Text	Correlations are not shown but mentioned that nonsignificant
121	90	Neves et al 2014	Mata Seca State Park	richness	trees	richness	plot	sap-sucking richness	yes	NA	NA	NA	0.5056	14	7	19	-43.9833	-14.8667	natural	no	no	Table 1 and Text	Correlations are not shown but mentioned that nonsignificant
122	91	Abdlrahman 2011	Al Jabal Al Akhdar	richness	trees	damage	focal	% leaf damage from chewers	yes	NA	NA	Pistacia atlantica	-0.234686	9	2	3	21.85	32.8167	natural	no	no	Figure 2.15 and 3.3	NA
123	91	Abdlrahman 2011	Al Jabal Al Akhdar	richness	trees	damage	focal	% leaf damage from galls	yes	NA	NA	Pistacia atlantica	0.542303	9	2	3	21.85	32.8167	natural	no	no	Figure 2.15 and 3.4	NA
124	91	Abdlrahman 2011	Al Jabal Al Akhdar	richness	trees	incidence_rate	focal	% of leaves damaged from chewers	yes	NA	NA	Pistacia atlantica	-0.3955	9	2	3	21.85	32.8167	natural	no	no	Figure 2.15 and 3.8	NA
125	91	Abdlrahman 2011	Al Jabal Al Akhdar	richness	trees	incidence_rate	focal	% of leaves damaged from galls	yes	NA	NA	Pistacia atlantica	0.495094	9	2	3	21.85	32.8167	natural	no	no	Figure 2.15 and 3.8	NA
126	91	Abdlrahman 2011	Al Jabal Al Akhdar	richness	trees	incidence_rate	focal	% of leaves damaged from mines	yes	NA	NA	Pistacia atlantica	-0.0600925	9	2	3	21.85	32.8167	natural	no	no	Figure 2.15 and 3.8	NA
127	93	Yguel et al 2014	State Forest of Rennes	simpson	trees	abundance	focal	Lepidoptera densityper leave	yes	Lepidoptera	NA	oaks	0.0282843	20	NA	NA	-1.54638	48.1967	natural	no	no	Appendix S4	NA
128	93	Yguel et al 2014	State Forest of Rennes	simpson	trees	damage	focal	Leaf damage per 40 leaves	yes	Lepidoptera	NA	oaks	0.0447214	20	NA	NA	-1.54638	48.1967	natural	no	no	Appendix S4	NA
129	95	Massad 2012	Sarapiquí region	shannon	trees	damage	focal	total percentage herbivore damage	yes	NA	NA	Dipteryx panamensis	0.214561	8	1	4	-84.612	9.93724	plantation	no	no	Figure 3	NA
130	95	Massad 2012	Sarapiquí region	shannon	trees	damage	focal	total percentage herbivore damage	yes	NA	NA	Cojoba arborea	-0.263676	8	1	4	-84.612	9.93724	plantation	no	no	Figure 3	NA
131	105	Montagnini et al 1995	La Selva Biological station	shannon	trees	incidence_rate	focal	incidence % circular holes	yes	NA	NA	Vochysia guatemalensis	0.86928	8	1	4	-84.0095	10.4295	plantation	no	no	Table 4	NA
132	105	Montagnini et al 1995	La Selva Biological station	shannon	trees	incidence_rate	focal	incidence % circular holes	yes	NA	NA	Dipteryx panamensis	0.261615	8	1	4	-84.0095	10.4295	plantation	no	no	Table 4	NA
133	105	Montagnini et al 1995	La Selva Biological station	shannon	trees	incidence_rate	focal	incidence % circular holes	yes	NA	NA	Virola koschnyi	0.681763	8	1	4	-84.0095	10.4295	plantation	no	no	Table 4	NA
134	105	Montagnini et al 1995	La Selva Biological station	shannon	trees	incidence_rate	focal	incidence % from leaf cutting ants	yes	NA	NA	Vochysia ferruginea	0.280378	8	1	4	-84.0095	10.4295	plantation	no	no	Table 4	NA
135	105	Montagnini et al 1995	La Selva Biological station	shannon	trees	damage	focal	severity % circular holes	yes	NA	NA	Vochysia guatemalensis	0.589668	8	1	4	-84.0095	10.4295	plantation	no	no	Table 4	NA
136	105	Montagnini et al 1995	La Selva Biological station	shannon	trees	damage	focal	severity % circular holes	yes	NA	NA	Dipteryx panamensis	-0.34945	8	1	4	-84.0095	10.4295	plantation	no	no	Table 4	NA
137	105	Montagnini et al 1995	La Selva Biological station	shannon	trees	damage	focal	severity % circular holes	yes	NA	NA	Virola koschnyi	-0.679037	8	1	4	-84.0095	10.4295	plantation	no	no	Table 4	NA
138	105	Montagnini et al 1995	La Selva Biological station	shannon	trees	damage	focal	severity % from leaf cutting ants	yes	NA	NA	Vochysia ferruginea	-0.308705	8	1	4	-84.0095	10.4295	plantation	no	no	Table 4	NA
139	110	Ramos 2000	Forest near Acailandia	richness	traps	abundance	plot	number of individuals	yes	Lepidoptera	NA	NA	-0.905452	8	1	49	-47.5333	-5.01667	plantation	no	no	Table 1 and Appendix	NA
140	110	Ramos 2000	Forest near Acailandia	richness	traps	richness	plot	total species richness	yes	Lepidoptera	NA	NA	-0.621409	8	1	49	-47.5333	-5.01667	plantation	no	no	Table 1 and Appendix	NA
141	112	Sun et al 2015	Kunyushan Forest Farm	shannon	trees	abundance	plot	larvae per tree	no	Hymenoptera	Cephalcia kunyushanica	NA	0.00495516	25	1	3	121.75	37.2333	natural	no	yes	Table 3 and 4	NA
142	113	Damien et al 2016	ORPHEE	shannon	trees	abundance	focal	larvae winter nests per plot	no	Lepidoptera	Thaumetopoea pityocampa	pine	-0.484131	136	1	5	-0.766667	44.6667	plantation	no	yes	Appendix 1	NA
143	113	Damien et al 2016	ORPHEE	shannon	trees	incidence_rate	focal	no. of attacked trees / number of all trees	no	Lepidoptera	Thaumetopoea pityocampa	pine	0.147567	136	1	5	-0.766667	44.6667	plantation	no	yes	Appendix 1	NA
144	115	Yguel et al 2011	State Forest of Rennes	simpson	trees	damage	focal	mean proportion of leaf area damaged	yes	Lepidoptera	NA	oaks	0.116235	18	NA	NA	-1.54638	48.1967	natural	no	no	Figure 1	NA
145	123	Li et al 2013	Aershan forestry bureau	shannon	traps	abundance	plot	individuals per stand	no	Coleoptera	Ips subelongatus	Larix gmelinii	-0.175934	21	1	2	124.71	52.3347	plantation	no	yes	Figure 2	NA
146	123	Li et al 2013	Aershan forestry bureau	shannon	traps	abundance	plot	individuals per stand	no	Lepidoptera	Lymantria dispar	NA	-0.666681	21	1	2	124.71	52.3347	plantation	no	no	Figure 3	NA
147	124	Massad et al 2011	Reserva Natural Vale in Linhares	shannon	trees	damage	plot	mean percent herbivory	yes	NA	NA	NA	-0.0691504	9	10	40	-40.0667	-19.3	plantation	no	no	Figure 3	NA
148	126	Sobek et al 2009a	Hainich National Park	shannon	saplings	damage	focal	%leaf area lost	yes	NA	NA	Fagus sylvatica	-0.844804	9	1	NA	10.047	51.002	natural	no	no	Figure 1	NA
149	126	Sobek et al 2009a	Hainich National Park	shannon	saplings	incidence_rate	focal	% leaves with mines	yes	NA	NA	Fagus sylvatica	-0.543842	9	1	NA	10.047	51.002	natural	no	yes	Figure 1	NA
150	126	Sobek et al 2009a	Hainich National Park	shannon	saplings	incidence_rate	focal	% leaves with galls	yes	NA	NA	Fagus sylvatica	-0.193713	9	1	NA	10.047	51.002	natural	no	yes	Figure 1	NA
151	126	Sobek et al 2009a	Hainich National Park	shannon	saplings	damage	focal	%leaf area lost	yes	NA	NA	Acer platanoides	0	9	1	NA	10.047	51.002	natural	no	no	Text page 283	Correlations are not shown but mentioned that nonsignificant
152	126	Sobek et al 2009a	Hainich National Park	shannon	saplings	incidence_rate	focal	% leaves with mines	yes	NA	NA	Acer platanoides	0	9	1	NA	10.047	51.002	natural	no	yes	Text page 283	Correlations are not shown but mentioned that nonsignificant
153	126	Sobek et al 2009a	Hainich National Park	shannon	saplings	incidence_rate	focal	% leaves with galls	yes	NA	NA	Acer platanoides	0	9	1	NA	10.047	51.002	natural	no	yes	Text page 283	Correlations are not shown but mentioned that nonsignificant
154	126	Sobek et al 2009a	Hainich National Park	shannon	saplings	damage	focal	%leaf area lost	yes	NA	NA	Acer pseudoplatanus	0	9	1	NA	10.047	51.002	natural	no	no	Text page 283	Correlations are not shown but mentioned that nonsignificant
155	126	Sobek et al 2009a	Hainich National Park	shannon	saplings	incidence_rate	focal	% leaves with mines	yes	NA	NA	Acer pseudoplatanus	0	9	1	NA	10.047	51.002	natural	no	yes	Text page 283	Correlations are not shown but mentioned that nonsignificant
156	126	Sobek et al 2009a	Hainich National Park	shannon	saplings	incidence_rate	focal	% leaves with galls	yes	NA	NA	Acer pseudoplatanus	0	9	1	NA	10.047	51.002	natural	no	yes	Text page 283	Correlations are not shown but mentioned that nonsignificant
157	127	Fierke et al 2007	Ozark National Forest	shannon	trees	abundance	focal	current generation galleries	no	Coleoptera	Enaphalodes rufulus	Quercus rubra	-0.0476425	15	NA	NA	-93.5906	35.7042	natural	yes	yes	Table 4	correlations are rough estimates, based on all variation explained by the model and the p-values of all significant factors
158	127	Fierke et al 2007	Ozark National Forest	shannon	trees	abundance	focal	2003 emerging adults	no	Coleoptera	Enaphalodes rufulus	Quercus rubra	-0.0511091	15	NA	NA	-93.5906	35.7042	natural	yes	yes	Table 4	correlations are rough estimates, based on all variation explained by the model and the p-values of all significant factors
159	127	Fierke et al 2007	Ozark National Forest	shannon	trees	damage	focal	Dead northern red oak	no	Coleoptera	Enaphalodes rufulus	Quercus rubra	0.149991	15	NA	NA	-93.5906	35.7042	natural	yes	yes	Table 4	correlations are rough estimates, based on all variation explained by the model and the p-values of all significant factors
160	128	Sobek et al 2009b	Hainich National Park	shannon	traps	richness	plot	Number of herbivore species	yes	Coleoptera	NA	NA	0.872155	12	1	NA	10.047	51.002	natural	no	no	Figure 3 e	NA
161	132	Zaitsev et al 2014	southern Black Forest	mono-mix	traps	abundance	plot	abundance per square meter	yes	Sarcoptiformes	NA	NA	0.412198	4	1	NA	8.12807	47.7601	plantation	no	no	Figure 4	NA
162	133	Bosu et al 2006	Bobiri Forest Reserve	shannon	trees	abundance	focal	Galls per plant	no	Hemiptera	Phytolyma	Milicia excelsa	-0.766563	4	1	2	-1.38333	6.68333	plantation	no	yes	Figure 5	NA
163	136	White 2013	Monteregian Hills	richness	trees	richness	plot	caterpillar richness	yes	Lepidoptera	NA	NA	0.079	71	NA	NA	-73.0333	45.4	natural	no	no	Table 1	NA
164	140	Patankar et al 2014	Haliburton Forest	richness	trees	abundance	focal	number of galls per leaf	yes	Prostigmata	Vasates aceriscrumena	Acer saccharum	0.3217	231	NA	NA	-78.6377	45.2901	natural	no	yes	Table 1	NA
165	141	Chung et al 2000	Segaliud-Lokan Forest Reserve	mono-mix	traps	richness	plot	number of strictly herbivorous species	yes	Coleoptera	NA	NA	0.765987	6	1	NA	117.5	5.5	plantation	no	no	Appendix 1	NA
166	141	Chung et al 2000	Segaliud-Lokan Forest Reserve	mono-mix	traps	abundance	plot	abundance of strictly herbivorous individuals	yes	Coleoptera	NA	NA	0.652183	6	1	NA	117.5	5.5	plantation	no	no	Appendix 1	NA
167	142	Heiermann and Schuetz 2008	Solling mountains	shannon	traps	abundance	plot	individuals	no	Lepidoptera	Calliteara pudibunda	Fagus sylvatica	-0.401162	30	1	2	9.57167	51.7314	natural	no	yes	Figure 1	NA
168	142	Heiermann and Schuetz 2008	Solling mountains	shannon	traps	abundance	plot	individuals	no	Lepidoptera	Lymantria monarcha	Fagus sylvatica	-0.0823818	30	1	2	9.57167	51.7314	natural	no	no	Figure 2	NA
169	144	Setiawan et al 2014	FORBIO Gedinne	shannon	trees	damage	focal	defoliation	yes	NA	NA	Acer pseudoplatanus	-0.114458	5	1	2	3.11669	51.15	plantation	no	no	Figure 3	NA
170	144	Setiawan et al 2014	FORBIO Gedinne	shannon	trees	damage	focal	defoliation	yes	NA	NA	Fagus sylvatica	-0.241801	5	1	2	3.11669	51.15	plantation	no	no	Figure 3	NA
171	144	Setiawan et al 2014	FORBIO Gedinne	shannon	trees	damage	focal	defoliation	yes	NA	NA	Quercus petrea	0.129471	5	1	2	3.11669	51.15	plantation	no	no	Figure 3	NA
172	144	Setiawan et al 2014	FORBIO Zedelgem	shannon	trees	damage	focal	defoliation	yes	NA	NA	Betula pendula	0.203433	5	1	2	3.11669	51.15	plantation	no	no	Figure 4	NA
173	144	Setiawan et al 2014	FORBIO Zedelgem	shannon	trees	damage	focal	defoliation	yes	NA	NA	Fagus sylvatica	-0.144694	5	1	2	3.11669	51.15	plantation	no	no	Figure 4	NA
174	144	Setiawan et al 2014	FORBIO Zedelgem	shannon	trees	damage	focal	defoliation	yes	NA	NA	Quercus robur	0.181376	5	1	2	3.11669	51.15	plantation	no	no	Figure 4	NA
175	148	Staab et al 2015	BEF China	shannon	trees	incidence_rate	plot	trees with hemiptera	yes	Hemiptera	NA	NA	0.276433	5	1	16	118.187	29.1383	plantation	no	yes	Table 1	NA
176	148	Staab et al 2015	BEF China	shannon	trees	richness	plot	richness	yes	Hemiptera	NA	NA	0.773823	5	1	16	118.187	29.1383	plantation	no	yes	Table 2	NA
177	149	Sobek et al 2009c	Hainich National Park	shannon	traps	richness	plot	richness of species	yes	Hemiptera	NA	NA	0.908882	12	1	NA	10.047	51.002	natural	no	no	Figure 3	NA
178	149	Sobek et al 2009c	Hainich National Park	shannon	traps	abundance	plot	Number individuals	yes	Hemiptera	NA	NA	0.91	12	1	NA	10.047	51.002	natural	no	no	Text page 775	NA
179	150	Guyot et al 2015	Alto-Merse and Belagaio	shannon	trees	damage	focal	mean % of crown defoliation	no	Hymenoptera	Dryocosmus kuriphilus	Castaneo sative	-0.711939	15	1	4	11.2022	43.1699	natural	no	yes	Figure 1	NA
180	152	Guyot et al 2016	FunDiv Finland	shannon	trees	damage	plot	mean defoliation in broadleaved species	yes	NA	NA	NA	0.132836	28	1	3	30.1554	62.8062	natural	no	no	Appendix Table S2	NA
181	152	Guyot et al 2016	FunDiv Germany	shannon	trees	damage	plot	mean defoliation in broadleaved species	yes	NA	NA	NA	0.139382	38	1	4	10.4342	51.0804	natural	no	no	Appendix Table S2	NA
182	152	Guyot et al 2016	FunDiv Italy	shannon	trees	damage	plot	mean defoliation in broadleaved species	yes	NA	NA	NA	-0.28146	35	1	4	10.9333	43.1833	natural	no	no	Appendix Table S2	NA
183	152	Guyot et al 2016	FunDiv Poland	shannon	trees	damage	plot	mean defoliation in broadleaved species	yes	NA	NA	NA	-0.0239768	43	1	5	23.6555	52.7229	natural	no	no	Appendix Table S2	NA
184	152	Guyot et al 2016	FunDiv Romania	shannon	trees	damage	plot	mean defoliation in broadleaved species	yes	NA	NA	NA	-0.0479849	28	1	4	26.1069	47.3429	natural	no	no	Appendix Table S2	NA
185	152	Guyot et al 2016	FunDiv Spain	shannon	trees	damage	plot	mean defoliation in broadleaved species	yes	NA	NA	NA	-0.105752	36	1	4	-2.05073	40.6923	natural	no	no	Appendix Table S2	NA
186	156	Jactel et al 2006	Corsica	shannon	trees	abundance	focal	mean density larvae per dm²	no	Hemiptera	Matsucoccus feytaudi	Pinus pineaster	-0.572596	50	1	2	9.01306	42.0398	natural	yes	yes	Figure 4	NA
187	160	Schuldt et al 2014	GutianshanNationalNatureReserve	richness	trees	abundance	plot	biomass of leaf chewers	yes	NA	NA	NA	0.361593	27	25	68	118.117	29.2333	natural	no	no	Table 1	NA
188	160	Schuldt et al 2014	GutianshanNationalNatureReserve	richness	trees	abundance	plot	biomass of suckers	yes	NA	NA	NA	0	27	25	68	118.117	29.2333	natural	no	no	Table 1	correlation is based on non-significant parameter estimate

## Sheet: Explanations
CASE_ID	Running ID
STUDY_ID	ID that connects the table and the studies collected in the Herbivory table
AUTHORS	Study authors (short) and year of publication
FOREST_NAME	Name of the forest investigated
TREE_DIV_METRIC	Which measurement of tree diversity (shannon, simpson, species richness, comparison monocultures and mixtures
HERBIVORY_MEASURED_ON	Was herbivory measured on trees, sapling, seedling or with traps
HERBIVORY_QUANTIFICATION	Which aspect of herbivory was reported (damage, abundance, incidence rate, species richness)
HERBIVORY_QUANTIFICATION_FOCAL_PLOT	Was herbivory measured on a focal tree species or aggregated per plot?
EXACT_MEASUREMENTS	how was herbivory measured
ARE_HERBIVORE_SPECIES_AGGREGATED	Was herbivory determined for multiple species/genera or for a focal species/genus?	Guild of herbivores
HERBIVORE_GUILD	Herbibivore order
HERBIVORE_SPECIES	Herbibivore species name
FOCAL_TREE_SPECIES	If herbivory was measured only on a focal tree species, which one
r	pearson correlation coefficient
n	number of replicates
MIN_RICH	minimal number of tree species
MAX_RICH	maximum number of tree species
GPS_DEZ_X	GPS Longitude
GPS_DEZ_Y	GPS latitude
NATURAL_OR_PLANTATIONS	is the study in plantations or natural forests
IS_OUTBREAK	Was the study conducted during an herbivore outbreak?
IS_HERBIVORE_SPECIALIST	Is the herbivore species/group under focus a specialist (narrow diet breadth) or generalist (wide diet breadth)
SOURCE	Data source in the publication
COMMENTS

## Sheet: References
STUDY_ID	Authors	Year of Publication	Journal	Title
2	Chung et al.	2002	Journal of Tropical Forest Science	A survey on defoliation and phytophagous insects in four habitat types in Sabah, Malaysia
7	Campos-Navarrete et al.	2015	PLoS ONE	Are Tree Species Diversity and Genotypic Diversity Effects on Insect Herbivores Mediated by Ants?
8	Barton et al.	2013	Biodiversity and Conservation	Arthropod assemblages in a focal tree species (Eucalyptus microcarpa) depends on the species mix in restoration plantings.
9	Schaerer	2000	Thesis	Arthropod community structure in regenerating Douglas-fir and red alder forests: influences of geography, tree diversity and density
11	Plath et al.	2012	Oecologia	Associational resistance and associational susceptibility: specialist herbivores show contrasting responses to tree stand diversification
12	White & Whitham	2000	Ecology	Associational susceptibility of cottonwood to a box elder herbivore
13	Dall'Oglio et al.	2013	Florida Entomologist	Atlantic rainforest remnant harbors greater biotic diversity but reduced lepidopteran populations compared to a Eucalyptus plantation.
17	Giffard et al.	2012	Oecologia	Bird predation enhances tree seedling resistance to insect herbivores in contrasting forest habitats
19	Choi, Sei-Woong	2015	The Canadian Entomologist	Bottom-up impact of soils on the network of soil, plants, and moths (Lepidoptera) in a South Korean temperate forest
24	Leal et al.	2015	Arthropod - Plant Interactions	Change in herbivore insect communities from adjacent habitats in a transitional region.
25	Chavarro-Rodríguez et al.	2013	Botany	Characterization and functional ecology of the extrafloral nectar of Cedrela odorata in contrasting growth environments in central Veracruz, Mexico.
28	Kersch-Becker et al.	2013	Biotropica	Conservation of an Ant-plant Mutualism in Native Forests and Ecologically-managed Tree Monocultures
30	Summerville & Crist	2004	Ecography	Contrasting effects of habitat quantity and quality on moth communities in fragmented landscapes
32	Haase et al.	2015	Oikos	Contrasting effects of tree diversity on young tree growth and resistance to insect herbivores across three biodiversity experiments
37	Axmacher et al.	2004	Journal of Biogeography	Diverging diversity patterns of vascular plants and geometrid moths during forest regeneration on Mt Kilimanjaro, Tanzania
38	Basset	1999	European Journal of Entomology	Diversity and abundance of insect herbivores collected on Castanopsis acuminatissima (Fagaceae) in New Guinea: relationships with leaf production and …
41	Cunningham et al.	2005	Austral Ecology	Do Eucalyptus plantations host an insect community similar to remnant Eucalyptus forest?
42	Alalouni et al.	2014	Basic and Applied Ecology	Does insect herbivory on oak depend on the diversity of tree stands?
45	Schuldt et al.	2015	Journal of Ecology	Early positive effects of tree species richness on herbivory in a large-scale forest biodiversity experiment influence tree growth
49	Essens et al.	2014	Journal of Tropical Ecology	Effects of climate and forest age on plant and caterpillar diversity in the Yucatan, Mexico
51	Bereczki et al.	2014	Forest Ecology and Management	Effects of forest heterogeneity on the efficiency of caterpillar control service provided by birds in temperate oak forests.
53	Gobin	2014	Thesis	Effects of forest stand diversity on arthropod diversity Masterproef
54	Chase et al.	2014	Journal of Economic Entomology	Effects of forest type and management on native wood wasp abundance (Hymenoptera: Siricidae) in Mississippi, United States
56	Fernandes et al.	2004	Biotropica	Effects of Hygrothermal Stress, Plant Richness, and Architecture on Mining Insect Diversity 1
57	Peter et al.	2014	PLoS ONE	Effects of local tree diversity on herbivore communities diminish with increasing forest fragmentation on the landscape scale
60	Campos‐Navarrete et al.	2015	Biotropica	Effects of Tree Genotypic Diversity and Species Diversity on the Arthropod Community Associated with Big‐leaf Mahogany
61	Abdala-Roberts et al.	2016	Agricultural and Forest Entomology	Effects of tree species diversity and genotypic diversity on leafminers and parasitoids in a tropical forest plantation.
63	Morath	2013	Thesis	Effects of tree species diversity on insect herbivory
64	Vehviläinen et al.	2006	Basic and Applied Ecology	Effects of tree stand species composition on insect herbivory of silver birch in boreal forests.
65	Plath et al.	2011	Forest Ecology and Management	Establishment of native tropical timber trees in monoculture and mixed-species plantations: small-scale effects on tree performance and insect herbivory.
69	Conner et al.	2014	Canadian Journal of Forest Research	Forest diversity as a factor influencing Engelmann spruce resistance to beetle outbreaks
70	Botzat et al.	2013	Journal of Tropical Ecology	Forest-fragment quality rather than matrix habitat shapes herbivory on tree recruits in South Africa.
71	Beck et al.	2002	Journal of Tropical Ecology	From forest to farmland: diversity of geometrid moths along two habitat gradients on Borneo
73	Ribeiro & Basset	2007	Ecography	Gall‐forming and free‐feeding herbivory along vertical gradients in a lowland tropical rainforest: the importance of leaf sclerophylly
76	Hung et al.	2011	Forest Ecology and Management	Growth and production varies between pair-wise mixtures and monoculture plantations in North Viet Nam
77	Opoku	2012	Thesis	Growth and Productivity of Khaya Grandifoliola in the Dry Semi-Deciduous Forest Of Ghana: A Comparison in Pure Stands and in Mixed Stands
84	Moore et al.	1991	Journal of Applied Ecology	Herbivory by insects on oak trees in pure stands compared with paired mixtures
85	Arnold et al.	2011	Forest Ecology and Management	Herbivory, pathogens, and epiphylls in Araucaria Forest and ecologically-managed tree monocultures.
90	Neves et al.	2014	Biotropica	Insect herbivores and leaf damage along successional and vertical gradients in a tropical dry forest.
91	Abdlrahman	2011	Thesis	Insect herbivores and neighbourhood effects in plant communities of Al Jabal Al Akhdar, Libya
93	Yguel et al.	2014	Oecologia	Insect herbivores should follow plants escaping their relatives
95	Massad & Tara	2012	Applied Vegetation Science	Interactions in tropical reforestation - how plant defence and polycultures can reduce growth-limiting herbivory
105	Montagnini et al.	1995	Papers from the IUFRO	Mixed and pure forest plantations in the humid neotropics: a comparison of early growth, pest damage and establishment costs
110	Ramos	2000	Journal of Research on the Lepidoptera	Nymphalid butterfly communities in an amazonian forest fragment
112	Sun et al.	2015	Egyptian Journal of Biological Pest Control	Patterns of Kunyushan web-spinning sawfly occurrence in four types of Japanese red pine forest stands: implications for ecological control of a specialist herbivore.
113	Damien et al.	2016	Forest Ecology and Management	Pest damage in mixed forests: Disentangling the effects of neighbor identity, host density and host apparency at different spatial scales
114	Pollastrini et al.	2016	Forest Ecology and Management	Physiological significance of forest tree defoliation: Results from a survey in a mixed forest in Tuscany (central Italy)
115	Yguel et al.	2011	Ecology Letters	Phytophagy on phylogenetically isolated trees: why hosts should escape their relatives
123	Li et al.	2013	Entomological News	RESPONSES OF MONOPHAGOUS IPS SUBELONGATUS MOTSCHULSKY (COLEOPTERA: CURCULIONIDAE) AND POLYPHAGOUS LYMANTRIA DISPAR L. (LEPIDOPTERA: LYMANTRIIDAE) TO TREE SPECIES MIXTURE
124	Massad et al.	2011	Restoration Ecology	Restoration of pasture to forest in Brazil's Mata Atlântica: The roles of herbivory, seedling defenses, and plot design in reforestation
126	Sobek et al.	2009	Oecologia	Sapling herbivory, invertebrate herbivores and predators across a natural tree diversity gradient in Germany's largest connected deciduous forest.
127	Fierke et al.	2007	Forest Ecology and Management	Site and stand variables influencing red oak borer, Enaphalodes rufulus (Coleoptera: Cerambycidae), population densities and tree mortality
128	Sobek et al.	2009	Diversity and Distributions	Spatiotemporal changes of beetle communities across a tree diversity gradient.
132	Zaitsev et al.	2014	Applied Soil Ecology	Spruce forest conversion to a mixed beech-coniferous stand modifies oribatid community structure.
133	Bosu et al.	2006	Forest Ecology and Management	Survival and growth of mixed plantations of Milicia excelsa and Terminalia superba 9 years after planting in Ghana
140	Patankar et al.	2014	Journal of Vegetation Science	The distribution of a host-specific canopy parasite is linked with local species diversity in a northern temperate forest
141	Chung et al.	2000	Bulletin of Entomological Research	The diversity of beetle assemblages in different habitat types in Sabah, Malaysia
142	Heiermann, Julian; Schuetz, Stefan	2008	Forest Ecology and Management	The effect of the tree species ratio of European beech (Fagus sylvatica L.) and Norway spruce (Picea abies (L.) Karst.) on polyphagous and monophagous pest species - Lymantria monacha L. and Calliteara pudibunda L. (Lepidoptera : Lymantriidae) as an example
144	Setiawan et al.	2014	Forest Ecology and Management	The effects of local neighbourhood diversity on pest and disease damage of trees in a young experimental forest
148	Staab et al.	2015	Oikos	Tree diversity alters the structure of a tri‐trophic network in a biodiversity experiment
149	Sobek et al.	2009	Ecological Entomology	Tree diversity drives abundance and spatiotemporal β‐diversity of true bugs (Heteroptera)
150	Guyot et al.	2015	PLoS ONE	Tree diversity limits the impact of an invasive forest pest.
151	Schuldt et al.	2010	Journal of Ecology	Tree diversity promotes insect herbivory in subtropical forests of south‐east China
152	Guyot et al.	2016	Biology Letters	Tree diversity reduces pest damage in mature forests across Europe
156	Jactel et al.	2006	Canadian Journal of Forest Research	Tree species diversity reduces the invasibility of maritime pine stands by the bast scale, Matsucoccus feytaudi (Homoptera: Margarodidae)
160	Schuldt et al.	2014	Oecologia	Woody plant phylogenetic diversity mediates bottom-up control of arthropod biomass in species-rich forests.
